# Supplementary material for: Microstructural Effects on Irradiation Creep of Reactor Core Materials
Source: Materials (Basel). 2023 Mar 13;16(6):2287. doi: 10.3390/ma16062287 (PMC10054019; doi:10.3390/ma16062287)
Supplement: Supplementary file 1 [file materials-16-02287-s001.zip]

Archive with 1 entries (1 files):
- materials-2219805-supplementary.pdf
